# Supplementary material for: Netupitant Inhibits the Proliferation of Breast Cancer Cells by Targeting AGK
Source: Cancers (Basel). 2024 Nov 12;16(22):3807. doi: 10.3390/cancers16223807 (PMC11592365; doi:10.3390/cancers16223807)
Supplement: Supplementary file 1 [file cancers-16-03807-s001.zip]

Archive with 2 entries (2 files):
- cancers-3237321-supplementary.pdf
- uncropped Western Blot images.pdf
